# Supplementary material for: Enhancing Skin Quality With a Sequential Treatment Using 2 Hyaluronic Acid Dermal Fillers: A Prospective, Multicenter, Interventional Study
Source: Aesthet Surg J. 2025 Jun 13;45(10):1051–64. doi: 10.1093/asj/sjaf111 (PMC12448579; doi:10.1093/asj/sjaf111)
Supplement: sjaf111_Supplementary_Data [file sjaf111_supplementary_data.zip]

Archive with 17 entries (17 files):
- Supplemental Figure 1A.jpg
- Supplemental Figure 1B.jpg
- Supplemental Figure 2A.jpg
- Supplemental Figure 2B.jpg
- Supplemental Figure 3A.jpg
- Supplemental Figure 3B.jpg
- Supplemental Figure 4A.jpg
- Supplemental Figure 4B.jpg
- Supplemental Figure 5A.jpg
- Supplemental Figure 5B.jpg
- Supplemental Figure 6A.jpg
- Supplemental Figure 6B.jpg
- Supplemental Figure 7A.JPG
- Supplemental Figure 7B.JPG
- Supplemental Figure 7C.JPG
- Supplemental Table 1.doc
- Supplemental Table 2.docx
